# Supplementary material for: Molecular Characterization of Staphylococcus aureus Isolated from Raw Milk Samples of Dairy Cows in Manhiça District, Southern Mozambique
Source: Microorganisms. 2021 Aug 8;9(8):1684. doi: 10.3390/microorganisms9081684 (PMC8402116; doi:10.3390/microorganisms9081684)
Supplement: Supplementary file 1 [file microorganisms-09-01684-s001.zip]

Archive with 4 entries (2 files):
- microorganisms-1297422-SI/
- microorganisms-1297422-SI/microorganisms-1297422 supplementary/
- microorganisms-1297422-SI/microorganisms-1297422 supplementary/Table S1.pdf
- microorganisms-1297422-SI/microorganisms-1297422 supplementary/Table S2.xlsx
