# Supplementary material for: Molecular Characterization of Staphylococcus aureus Isolated from Raw Milk Samples of Dairy Cows in Manhiça District, Southern Mozambique
Source: Microorganisms. 2021 Aug 8;9(8):1684. doi: 10.3390/microorganisms9081684 (PMC8402116; doi:10.3390/microorganisms9081684)
Supplement: Supplementary file 1 [file microorganisms-09-01684-s001.zip › microorganisms-1297422-SI/microorganisms-1297422 supplementary/Table S2.xlsx]

## Sheet: Table S2
Animal_ID	Teat positive for S. aureus isolation	Breeding sector	PVL gene	Spa type	MLST Sequence type (ST)	MLST Clonal Complex (CC)
1	Third teat	Small holder farms	0	t1476	ST8	CC8
1	First teat	Small holder farms	1	t355	ST152
2	First teat	Small holder farms	0	t1476	ST8	CC8
2	Second teat	Small holder farms	0	t1476	ST8	CC8
3	First teat	Small holder farms	0	t5388	ST1	CC1
3	Second teat	Small holder farms	0	t5388	ST1	CC1
3	Fourth teat	Small holder farms	0	t5388	ST1	CC1
4	First teat	Small holder farms	1	t1299	ST152
4	Second teat	Small holder farms	1	t1299	ST152
5	Second teat	Small holder farms	1	t1299	ST152
5	First teat	Small holder farms	0	t5388	ST1	CC1
6	First teat	Small holder farms	0	t5388	ST1	CC1
6	Second teat	Small holder farms	0	t5388	ST1	CC1
7	First teat	Small holder farms	0	t331	ST508	CC45
8	Third teat	Small holder farms	1	t1299	ST152
8	First teat	Small holder farms	0	t5388	ST1	CC1
8	Third teat	Small holder farms	0	t5388	ST1	CC1
9	Third teat	Commercial farm	0	t002	ST5	CC5
9	First teat	Commercial farm	0	t5388	ST1	CC1
9	Fourth teat	Commercial farm	0	t5388	ST1	CC1
10	Second teat	Commercial farm	0	t5388	ST1	CC1
10	Third teat	Commercial farm	0	t5388	ST1	CC1
10	Fourth teat	Commercial farm	0	t5388	ST1	CC1
11	Second teat	Commercial farm	0	t5388	ST1	CC1
11	Fourth teat	Commercial farm	0	t5388	ST1	CC1
12	First teat	Commercial farm	1	t1299	ST152
13	First teat	Commercial farm	0	t5388	ST1	CC1
13	Second teat	Commercial farm	0	t5388	ST1	CC1
13	Fourth teat	Commercial farm	0	t5388	ST1	CC1
14	First teat	Commercial farm	0	t5388	ST1	CC1
14	Second teat	Commercial farm	0	t5388	ST1	CC1
15	First teat	Commercial farm	0	t5388	ST1	CC1
15	Second teat	Commercial farm	0	t5388	ST1	CC1
16	First teat	Commercial farm	0	t5388	ST1	CC1
16	Fourth teat	Commercial farm	0	t5388	ST1	CC1
17	Second teat	Commercial farm	0	t002	ST5	CC5
17	First teat	Commercial farm	0	t5388	ST1	CC1
17	Third teat	Commercial farm	0	t5388	ST1	CC1
18	First teat	Commercial farm	1	t1299	ST152
18	Second teat	Commercial farm	1	t1299	ST152
19	First teat	Commercial farm	0	t5388	ST1	CC1
20	First teat	Commercial farm	0	t5388	ST1	CC1
20	Third teat	Commercial farm	0	t5388	ST1	CC1
21	First teat	Commercial farm	0	t5388	ST1	CC1
21	Second teat	Commercial farm	0	t5388	ST1	CC1
21	Third teat	Commercial farm	0	t5388	ST1	CC1
22	Third teat	Commercial farm	0	t5388	ST1	CC1
23	First teat	Commercial farm	0	t5388	ST1	CC1
24	First teat	Commercial farm	0	t5388	ST1	CC1
25	First teat	Commercial farm	0	t5388	ST1	CC1
25	Second teat	Commercial farm	0	t5388	ST1	CC1
25	Third teat	Commercial farm	0	t5388	ST1	CC1
25	Fourth teat	Commercial farm	0	t5388	ST1	CC1
26	Second teat	Commercial farm	0	t5388	ST1	CC1
27	First teat	Commercial farm	0	t5388	ST1	CC1
27	Fourth teat	Commercial farm	0	t5388	ST1	CC1
28	First teat	Commercial farm	0	t5388	ST1	CC1
28	Third teat	Commercial farm	0	t5388	ST1	CC1
